# Supplementary material for: PlasmidSeeker: identification of known plasmids from bacterial whole genome sequencing reads
Source: PeerJ. 2018 Apr 2;6:e4588. doi: 10.7717/peerj.4588 (PMC5885972; doi:10.7717/peerj.4588)
Supplement: Supplemental Information 2 [file peerj-06-4588-s002.xlsx]

## Sheet: Sheet1
Table S2. Clustering threshold.
Sample name	Clustering threshold	Hits	p-value signif.	TP	FP	TN	FN	Sens	Spec
Pseudomonas aeruginosa	95	3	3	3	0	8511	0	1,00	1,00
Pseudomonas aeruginosa	80	3	3	3	0	8511	0	1,00	1,00
Pseudomonas aeruginosa	65	3	3	3	0	8511	0	1,00	1,00
Acinetobacter baumannii	95	2	2	1	1	8512	0	1,00	1,00
Acinetobacter baumannii	80	1	1	1	0	8513	0	1,00	1,00
Acinetobacter baumannii	65	1	1	1	0	8513	0	1,00	1,00
Escherichia coli	95	5	3	2	1	8511	0	1,00	1,00
Escherichia coli	80	3	2	2	0	8512	0	1,00	1,00
Escherichia coli	65	3	2	2	0	8512	0	1,00	1,00
Staphylococcus aureus	95	1	0	0	0	8514	0	na	1,00
Staphylococcus aureus	80	2	0	0	0	8514	0	na	1,00
Staphylococcus aureus	65	4	0	0	0	8514	0	na	1,00
*k-mer length was 20 (k=20) and initial threshold was 80% in all tests. Staphylococcus aureus is negative control
