# Supplementary material for: PlasmidSeeker: identification of known plasmids from bacterial whole genome sequencing reads
Source: PeerJ. 2018 Apr 2;6:e4588. doi: 10.7717/peerj.4588 (PMC5885972; doi:10.7717/peerj.4588)
Supplement: Supplemental Information 3 [file peerj-06-4588-s003.xlsx]

## Sheet: Sheet1
Tabel S3. PlasmidSeeker and plasmidSPAdes on Ecoli samples
samples			plasmidseeker					plasmidSPAdes
strain	accession	ST	db plasmid	accession	%kmers found	length	copy #	# contigs (max contig)	plasmid est len	longest contig Blast cover/identity with db plasmid	blast hit accession	copy # (est. From max contig)
EEITKB335	ERR1937840	131	Ecol_867 plasmid pEC867_3	CP018980.1	94,12	4074	67,64	1 (4129)	4129	plasmid 100/99	CP018980.1	66,45
			Ecol_743 plasmid pEC743_1	CP015070.1	80,38	111851	2,82
								164 (20911)	197083	plasmid 89/99	CP013834.1	2,56
								1 (29236)	29236	genomic (97/99)		1,64
								2 (28336)	26684	genomic (100/100)		1,65
LVEASB9	ERR1937914	131	JJ2434 plasmid pJJ2434_1	CP013833.1	92,39	126302	2,61	30 (30273)	181896	plasmid (100/99)	GU371928.1	2,99
			PCN033 plasmid p2PCN033	CP006634.1	93,95	4086	0,33	1 (4137)	4137	plasmid (99/100)	KT693144.1	0,32
			VR50 plasmid pVR50I	CP011143.1	87,75	1552	0,22	1 (1607)	1607	plasmid (100/99)	CP011143.1	0,18
			O104:H4 str. C227-11 plasmid	CP011334.1	87,16	2954	2,67
			JJ1886 plasmid pJJ1886_2	CP006786.1	99,61	5167	79,56
			JJ1886 plasmid pJJ1886_3	CP006787.1	100,00	5631	41,78
								1 (2156)	2156	plasmid (100/100)	CP008719.1	0,1
								7 (5277)	11554	genomic (100/99)		8,3
EEITKB337	ERR1937841	131	Ecol_732 plasmid pEC732_5	CP015143.1	100,00	1549	482,29
			VR50 plasmid pVR50E	CP011139.1	95,74	5164	89,14
			pHUSEC41-3	HE603112.1	90,70	7930	52,86
			pNJST258N4	CP006928.1	97,79	14249	7,07
			pSH146_87	JX445149.1	88,68	86586	1,86
								45 (80840)	229182	plasmid (74/99)	KC887916.2	3,02
								24 (9730)	39730	genomic (100/100)		2,56
								3 (10125)	10833	genomic (100/99)		5,3
